# Supplementary material for: Sézary Syndrome Biomarker, T Cell Transcription Factors and Cytokine Genes Provide Novel Insight into Response During Mogamulizumab Treatment
Source: Cancers (Basel). 2026 Jul 17;18(14):2304. doi: 10.3390/cancers18142304 (PMC13406525; doi:10.3390/cancers18142304)
Supplement: Supplementary file 1 [file cancers-18-02304-s001.zip]

Archive with 1 entries (1 files):
- cancers-4289184-supplementary.pptx
